# Supplementary material for: mPneumonia: Development of an Innovative mHealth Application for Diagnosing and Treating Childhood Pneumonia and Other Childhood Illnesses in Low-Resource Settings
Source: PLoS One. 2015 Oct 16;10(10):e0139625. doi: 10.1371/journal.pone.0139625 (PMC4608740; doi:10.1371/journal.pone.0139625)
Supplement: S1 Table — (XLSX) [file pone.0139625.s001.xlsx]

## Sheet: Sheet1
S1 Table. Ghana mPneumonia Dataset						Initial Feedback - Rate 1-5 (Strongly disagree-Strongly agree)					Objective measurements	Subject feedback (system usability scale - adapted for mPneumonia) - Rate 1-5 (Strongly disagree-Strongly agree)
			Interview								mPneumonia
Participant ID number	Community/Village/Area name	Clinic ID number	Time Duration	Facility Classification	Facility	Q1 I am familiar with a tablet. This is a tablet.	Q2 The shape of the tablet is appealing to the eye.	Q3 The size of the table is just right.	Q4 If I were available, I would use the tablet when I see pediatric patients.	Q5 The application looks easy to use.	Time Duration	Q6 I think that I would like to use this application frequently.	Q7 I found this application unnecessarily complex.	Q8 I though the application was easy to use.	Q9 I think that I would need the support of a technical person to be able to us this application.	Q10 I found that the various steps in this application were well integrated .	Q11 I though that there was too much variation in this application.	Q12 I would imagine that most people would learn to use this very quickly	Q13 I found the mobile phone and application very awkward to use.	Q14 I feel very confident using this aplication.	Q15 I needed to learn a lot of things before I would get going with this application.	Q16 The colors in the application helped to make the severity of the illness clear.
7	Nkoranza	2	01:10:00	Government, Rural	Health Centre Level B	1	5	4	5	1	00:42:00	5	4	4	5	4	4	5	1	4	2	5
6	Nkoranza	2	00:54:00	Government, Rural	Health Centre Level 1	4	5	5	5	5	00:47:00	5	1	2	4	5	1	5	2	2	4	5
5	Nkoranza	2	N/C	Government, Rural	Health Centre Level 1	2	5	4	5	4	N/C	5	1	3	5	5	2	5	1	5	2	5
4	Nkoranza	2	01:32:00	Government, Rural	Health Centre Level 1	1	5	5	5	5	N/C	4	1	4	4	5	2	5	1	4	2	5
1	Nkoranza	1	00:54:00	Government, Rural	Health Centre Level 1	5	5	5	5	5	00:24:00	5	1	5	2	4	2	5	1	5	1	5
2	Nkoranza	1	02:30:00	Government, Rural	Health Centre Level B	1	5	4	1	2	02:30:00	5	4	4	1	5	5	5	5	5	4	5
3	Nkoranza	1	01:04:00	Government, Rural	Health Centre Level B	1	5	5	4	4	00:35:00	5	2	2	2	4	2	4	2	4	4	2
N/C = not captured
